# Supplementary material for: The HDAC/HSP90 Inhibitor G570 Attenuated Blue Light-Induced Cell Migration in RPE Cells and Neovascularization in Mice through Decreased VEGF Production
Source: Molecules. 2021 Jul 19;26(14):4359. doi: 10.3390/molecules26144359 (PMC8305912; doi:10.3390/molecules26144359)
Supplement: Supplementary file 1 [file molecules-26-04359-s001.zip]

Archive with 1 entries (1 files):
- molecules-1194018-supplementary.pdf
